# Supplementary material for: Impact Velocity Measurement Method Based on Trajectory and Impact Position
Source: Sensors (Basel). 2022 Oct 28;22(21):8288. doi: 10.3390/s22218288 (PMC9657564; doi:10.3390/s22218288)
Supplement: Supplementary file 1 [file sensors-22-08288-s001.zip]

Archive with 1 entries (1 files):
- sensors-1986020-supplementary.mp4
